# Supplementary material for: Development Using Bioluminescence Imaging of a Recombinant Anguillid Herpesvirus 1 Vaccine Candidate Associated with Normal Replication In Vitro but Abortive Infection In Vivo
Source: Vaccines (Basel). 2024 Dec 17;12(12):1423. doi: 10.3390/vaccines12121423 (PMC11728778; doi:10.3390/vaccines12121423)
Supplement: Supplementary file 1 [file vaccines-12-01423-s001.zip]

Archive with 2 entries (2 files):
- 20241209 Original images used in figures.pdf
- 20241209 Table S1 FINAL.pdf
